# Supplementary material for: Genetic Risk Underlying Psychiatric and Cognitive Symptoms in Huntington’s Disease
Source: Biol Psychiatry. 2020 May 1;87(9):857–65. doi: 10.1016/j.biopsych.2019.12.010 (PMC7156911; doi:10.1016/j.biopsych.2019.12.010)
Supplement: Key Resources Table [file mmc2.xlsx]

## Sheet: Key Resources Table
KEY RESOURCES TABLE
Resource Type	Specific Reagent or Resource	Source or Reference	Identifiers	Additional Information
Add additional rows as needed for each resource type	Include species and sex when applicable.	Include name of manufacturer, company, repository, individual, or research lab. Include PMID or DOI for references; use “this paper” if new.	Include catalog numbers, stock numbers, database IDs or accession numbers, and/or RRIDs. RRIDs are highly encouraged; search for RRIDs at https://scicrunch.org/resources.	Include any additional information or notes if necessary.
Deposited Data; Public Database	GWAS summary statistics: major depression	doi.10.1038/s41593-018-0326-7	https://www.med.unc.edu/pgc/results-and-downloads/mdd/
Deposited Data; Public Database	GWAS summary statistics: bipolar disorder	doi: 10.1038/s41588-019-0397-8	https://www.med.unc.edu/pgc/results-and-downloads/bip/
Deposited Data; Public Database	GWAS summary statistics: schizophrenia	doi:10.1038/nature13595	https://www.med.unc.edu/pgc/results-and-downloads/scz/
Deposited Data; Public Database	GWAS summary statistics: ADHD	doi:10.1038/s41588-018-0269-7	https://www.med.unc.edu/pgc/results-and-downloads/adhd/
Deposited Data; Public Database	GWAS summary statistics: ASD	doi:10.1038/s41588-019-0344-8	https://www.med.unc.edu/pgc/results-and-downloads/asd/
Deposited Data; Public Database	GWAS summary statistics: OCD	doi:10.1038/mp.2017.154	https://www.med.unc.edu/pgc/results-and-downloads/ocd/
Deposited Data; Public Database	GWAS summary statistics: Alzheimer's Disease	PMID: 24162737	https://www.ebi.ac.uk/gwas/downloads/summary-statistics
Deposited Data; Public Database	GWAS summary statistics: Intelligence	PMID: 29942086	https://www.ebi.ac.uk/gwas/downloads/summary-statistics
Deposited Data; Public Database	GWAS summary statistics: Parkinson's Disease	doi:10.1016/S1474-4422(19)30320-5	https://drive.google.com/drive/folders/10bGj6HfAXgl-JslpI9ZJIL_JIgZyktxn.
Software; Algorithm	PLINK v1.9	doi:10.1186/s13742-015-0047-8	RRID:SCR_001757; https://www.cog-genomics.org/plink/1.9/
